# Supplementary material for: High temperature boosts resistant starch content by altering starch structure and lipid content in rice ssIIIa mutants
Source: Front Plant Sci. 2022 Nov 18;13:1059749. doi: 10.3389/fpls.2022.1059749 (PMC9715984; doi:10.3389/fpls.2022.1059749)
Supplement: Supplementary file 2 [file Table_1.xlsx]

## Sheet: Sheet1
Table 1S Primers lists
Primer name	Primer sequence
SSIIIaCAPs-F	TTGGAACTTTGGTTGGTATATCG
SSIIIaCAPs-R	CTTACCTTTGCAATGGGTGC
gSSIIIa-7F	CAAGCACTGTTGAAGTATATGTCTAGC
gSSIIIa-7R	CTAACTGAGAAAGGAAGGACAACAC
qOsAGPS1-F	GTGCCACTTAAAGGCACCATT
qOsAGPS1-R	CCCACATTTCAGACACGGTTT
qOsAGPS2a-F	ACTCCAAGAGCTCGCAGACC
qOsAGPS2a-R	GCCTGTAGTTGGCACCCAGA
qOsAGPS2b-F	AACAATCGAAGCGCGAGAAA
qOsAGPS2b-R	GCCTGTAGTTGGCACCCAGA
qOsAGPL1-F	GGAAGACGGATGATCGAGAAAG
qOsAGPL1-R	CACATGAGATGCACCAACGA
qOsAGPL2-F	AGTTCGATTCAAGACGGATAGC
qOsAGPL2-R	CGACTTCCACAGGCAGCTTATT
qOsAGPL3-F	AAGCCAGCCATGACCATTTG
qOsAGPL3-R	CACACGGTAGATTCACGAGACAA
qOsAGPL4-F	TCAACGTCGATGCAGCAAAT
qOsAGPL4-R	ATCCCTCAGTTCCTAGCCTCATT
qOsSSI-F	GGGCCTTCATGGATCAACC
qOsSSI-R	CCGCTTCAAGCATCCTCATC
qOsSSIIa-F	GCTTCCGGTTTGTGTGTTCA
qOsSSIIa-R	CTTAATACTCCCTCAACTCCACCAT
qOsSSIIb-F	TAGGAGCAACGGTGGAAGTGA
qOsSSIIb-R	GTGAACGTGAGTACGTGACCAAT
qOsSSIIc-F	GACCGAAATGCCTTTTTCTCG
qOsSSIIc-R	GGGCTTGGAGCCTCTCCTTA
qOsSSIIIa-F	GCCTGCCCTGGACTACATTG
qOsSSIIIa-R	GCAAACATATGTACACGGTTCTGG
qOsSSIIIb-F	ATTCCGCTCGCAAGAACTGA
qOsSSIIIb-R	CAACCGCAGGATAACGGAAA
qOsSSIVa-F	GGGAGCGGCTCAAACATAAA
qOsSSIVa-R	CCGTGCACTGACTGCAAAAT
qOsSSIVb-F	ATGCAGGAAGCCGAGATGTT
qOsSSIVb-R	ACGACAATGGGTGCCAAGAT
qOsGBSSI-F	AACGTGGCTGCTCCTTGAA
qOsGBSSI-R	TTGGCAATAAGCCACACACA
qOsGBSSII-F	AGGCATCGAGGGTGAGGAG
qOsGBSSII-R	CCATCTGGCCCACATCTCTA
qOsSBEI-F	TGGCCATGGAAGAGTTGGC
qOsSBEI-R	CAGAAGCAACTGCTCCACC
qOsSBEIIa-F	GCCAATGCCAGGAAGATGA
qOsSBEIIa-R	GCGCAACATAGGATGGGTTT
qOsSBEIIb-F	ATGCTAGAGTTTGACCGC
qOsSBEIIb-R	AGTGTGATGGATCCTGCC
qOsISA1-F	TGCTCAGCTACTCCTCCATCATC
qOsISA1-R	AGGACCGCACAACTTCAACATA
qOsISA2-F	TAGAGGTCCTCTTGGAGG
qOsISA2-R	AATCAGCTTCTGAGTCACCG
qOsISA3-F	ACAGCTTGAGACACTGGGTTGAG
qOsISA3-R	GCATCAAGAGGACAACCATCTG
qOsPUL-F	ACCTTTCTTCCATGCTGG
qOsPUL-R	CAAAGGTCTGAAAGATGGG
qOsPHOL-F	TTGGCAGGAAGGTTTCGCT
qOsPHOL-R	CGAAGCCTGAAGTGAACTTGCT
qOsPHOH-F	CACCAAGACGAAGCTCATCAAG
qOsPHOH-R	TTCACTCGTTGCTGGGTTCTC
qOsAct1-F	GGAACTGGATAGGTCAAGGC
qOsAct1-R	AGTCTCATGGATACCCGCAG
qOsPPDK1-F	CTGAAGGGCACTGCTGTAAA
qA3:B62OsPPDK1-R	AGCAACCACATCTTCACCCT
